# Supplementary material for: Looking for Pathogens in Dust from North Africa Arriving in the French West Indies Using Metabarcoding and Cultivable Analysis
Source: Microorganisms. 2024 Oct 21;12(10):2111. doi: 10.3390/microorganisms12102111 (PMC11510511; doi:10.3390/microorganisms12102111)
Supplement: Supplementary file 1 [file microorganisms-12-02111-s001.zip]

Archive with 7 entries (7 files):
- FigureS1.tiff
- FigureS2.tif
- Table S1.xlsx
- Table S2.xlsx
- Table S3.xlsx
- table S4.xlsx
- table S5.xlsx
