# Supplementary material for: Looking for Pathogens in Dust from North Africa Arriving in the French West Indies Using Metabarcoding and Cultivable Analysis
Source: Microorganisms. 2024 Oct 21;12(10):2111. doi: 10.3390/microorganisms12102111 (PMC11510511; doi:10.3390/microorganisms12102111)
Supplement: Supplementary file 1 [file microorganisms-12-02111-s001.zip › Table S1.xlsx]

## Sheet: Feuil1
Date of sampling	Sampling point	PM 10 µg/m3	Index	NADE
2017-06-12	Saint-Felix	19.4	I0	No
2017-06-26	Le Moule	57	I3	Intense
2017-06-27	Le Moule	63.8	I3	Intense
2017-06-28	Le Moule	27	I0	No
2017-07-06	Le Moule	13.2	I0	No
2017-07-17	Saint-Felix	14.12	I0	No
2017-07-24	Saint-Felix	50	I2	Moderate
2017-08-23	Saint-Felix	16	I0	No
2017-08-25	Le Moule	18.9	I0	No
2017-09-26	Saint-Felix	101.7	I3	Intense
2017-09-27	Le Moule	71.6	I3	Intense
2017-10-19	Saint-Felix	150.9	I3	Intense
2017-10-21	Saint-Felix	50.7	I2	Moderate
2017-11-23	Saint-Felix	6.7	I0	No
2017-11-29	Saint-Felix	16.6	I0	No
2017-12-06	Le Moule	26	I0	No
2018-06-08	Le Moule	84	I3	Intense
2018-06-12	Saint-Felix	106.1	I3	Intense
2018-07-05	Le Moule	38	I2	Moderate
2018-07-10	Le Moule	47	I2	Moderate
2018-07-11	Saint-Felix	30.3	I1	Light
2018-08-08	Le Moule	80.7	I3	Intense
2018-08-09	Saint-Felix	56.1	I3	Intense
