# Supplementary material for: Looking for Pathogens in Dust from North Africa Arriving in the French West Indies Using Metabarcoding and Cultivable Analysis
Source: Microorganisms. 2024 Oct 21;12(10):2111. doi: 10.3390/microorganisms12102111 (PMC11510511; doi:10.3390/microorganisms12102111)
Supplement: Supplementary file 1 [file microorganisms-12-02111-s001.zip › Table S2.xlsx]

## Sheet: Significant_fev2018_Dust_vs_fev
Id	Dataset	baseMean	FoldChange	log2FoldChange	pvalue_adjusted
Neptunomonas	February2018	60.05	351.628	8.458	0.0990233
Donghicola	February2018	55.22	337.05	8.397	0.0990233
Solibacillus	February2018	42.38	294.142	8.2	0.0990233
Serratia	November2018	2610.46	462.26	8.853	0.0146325
Geodermatophilus	November2018	220.56	93.9656	6.554	0.0897177
Hyphomicrobium	November2018	135.58	241.381	7.915	0.0897177
Hydrocarboniphaga	November2018	110.05	223.535	7.804	0.0897177
Fusobacterium	November2018	109.84	223.364	7.803	0.0897177
Paraclostridium	November2018	88.99	206.067	7.687	0.0897177
Methylibium	November2018	76.5	352.45	8.461	0.0897177
Enterococcus	November2018	69.37	186.622	7.544	0.0980123
