# Supplementary material for: Looking for Pathogens in Dust from North Africa Arriving in the French West Indies Using Metabarcoding and Cultivable Analysis
Source: Microorganisms. 2024 Oct 21;12(10):2111. doi: 10.3390/microorganisms12102111 (PMC11510511; doi:10.3390/microorganisms12102111)
Supplement: Supplementary file 1 [file microorganisms-12-02111-s001.zip › Table S3.xlsx]

## Sheet: Significant_fev2018_Dust_vs_fev
ASV ID	baseMean	FoldChange	Log2 Fold Change	pvalue_adjusted	Number of samples	Date WGS	Blast N	query lenght	query cover	Identity %	Accession number		Identity %
b9d4d54d51b14488d27e763c5555671f	58.7	5.302072e+02	9.05	0.0746357829601832	7	Fev2018	Acinetobacter sp.	426	100	100	KM021049.1		100
ee267d41e7d024bff890b5f908882418	6.51	1.393842e+02	7.123	0.0771385457113728	1	Fev2018	Acinetobacter guillouiae / Acinetobacter lwoffii / Acinetobacter johnsonii	426	100	100	MN758791.1 / MH930396.1 / MG788346.1		100
15962dd0ef0d29b2c4e1e0cf10a207ea	128.77	5.773082e+02	9.173	0.059285490386171	2	Fev2018	Acinetobacter johnsonii / Acinetobacter oryzae / Acinetobacter haemolyticus	426	100	100	MN216267.1 / MH071139.1 / KX817287.1		100
8a7d15e2d74d8e5440de77432f5e177c	73.47	6.035086e+02	9.237	0.0746357829601832	1	Fev2018	Acinetobacter johnsonii	426	100	100	MF525664.1		100
4e835dab5ef3578f095bb8f7ca80a5e1	3.72	9.836559e+01	6.62	0.0973325993550697	1	Fev2018	Rhizobium pusense / Agrobacterium tumefaciens / Agrobacterium salinitolerans	400	100	100	MK559518.1 / MT071923.1 / MN653358.1		100
4b452c18ceff7b68d310b68710674621	13.78	2.218030e+02	7.793	0.0746357829601832	2	Fev2018	Alteromonas sp.	425	100	100	AY726787.1		100
77a3e33d593f186189c0084ff93eefcc	4.51	1.108483e+02	6.792	0.0901486391673235	1	Fev2018	Ammoniphilus oxalivorans / Ammoniphilus resinae	420	100	99.76	HG974521.1 / NR_151898.1		100
0327ef4a548cadc244f9477945e5d9f8	39.39	1.904531e+02	7.573	0.0746357829601832	2	Fev2018	Arcobacter pacificus	400	100	100	CP035928.1		100
04828ada92cca5b72f4eec9d63eb2fdc	7.14	1.476071e+02	7.206	0.0758135111040897	1	Fev2018	Aureimonas altamirensis	400	100	100	MF526248.1		100
3f3195201075d8188a987b5271e6e165	229.36	1.128742e+03	10.14	0.059285490386171	1	Fev2018	Bacillus fengqiuensis / Bacillus thaonhiensis / Bacillus vireti	426	100	100	MN653324.1 / MN653321.1 / LT601532.1		100
fedaced365d8864578bc2dbfbf6c0b88	105.24	2.009052e+02	7.65	0.0746357829601832	8	Fev2018	Bacillus sp.	425	100	100	MK894805.1		100
1c1151814f74f95c36b524e98fcbe409	17.02	2.524826e+02	7.98	0.0746357829601832	1	Fev2018	Bacillus koreensis	425	100	99.53	MF079292.1		100
8c850bdfcebc210738e3a9f82dc45010	15.68	2.401474e+02	7.908	0.0746357829601832	1	Fev2018	Bacillus fengqiuensis / Bacillus thaonhiensis / Bacillus vireti	426	100	99.53	MN653324.1 / MN653321.1 / LT601532.1		100
812f3b1ad84c19cc04d6cacabdd8211c	11.02	1.932509e+02	7.594	0.0746357829601832	1	Fev2018	Bacillus muralis / Bacillus simplex / Bacillus thuringiensis	425	100	100	MT106878.1 / MT102947.1 / MT102737.1		100
6579b7c471b01a6f62c40d93767b0fc1	9.1	1.716277e+02	7.423	0.0746357829601832	1	Fev2018	Bacillus circulans	425	100	100	JX081479.1		100
e7c6cf5141feb8b4aab8bde054585d62	28.8	3.474539e+02	8.441	0.0746357829601832	2	Fev2018	Bradyrhizobium elkanii	400	100	100	KC283152.1		100
b186137d12ddbdb369109e12d4edc424	27.02	3.342993e+02	8.385	0.0746357829601832	2	Fev2018	Bradyrhizobium elkanii / Bradyrhizobium paxllaeri / Bradyrhizobium jicamae	400	100	99.75	LC515850.1 / CP042968.1 / MK817575.1		100
0913952d2f4bd0180d117d3adf723509	20.92	2.862710e+02	8.161	0.0746357829601832	2	Fev2018	Bradyrhizobium elkanii / Bradyrhizobium paxllaeri / Bradyrhizobium jicamae	400	100	99.75	LC515850.1 / CP042968.1 / MK817575.1		100
d83534f7bff09ab43cd92cbf173fa512	19.44	2.737055e+02	8.096	0.0746357829601832	2	Fev2018	Bradyrhizobium elkanii / Bradyrhizobium paxllaeri / Bradyrhizobium jicamae	400	100	99.75	LC515850.1 / CP042968.1 / MK817575.1		100
55663a8b0d923bc516bf264eddf42f58	11.58	1.992068e+02	7.638	0.0746357829601832	2	Fev2018	Bradyrhizobium elkanii / Bradyrhizobium paxllaeri / Bradyrhizobium jicamae	400	100	99.75	LC515850.1 / CP042968.1 / MK817575.1		100
4b0972f08044f8194006a813be42234b	11.53	1.987142e+02	7.635	0.0746357829601832	2	Fev2018	Bradyrhizobium sp.	400	100	100	KU713393.1		100
d5feeb3ad56f87b3a3e33fb3d03c21b6	18.08	2.618528e+02	8.033	0.0746357829601832	1	Fev2018	Bradyrhizobium elkanii / Bradyrhizobium paxllaeri / Bradyrhizobium jicamae	400	100	99.75	LC515850.1 / CP042968.1 / MK817575.1		100
a40d7c53957083f5fcd73b1313a5966d	9.86	1.804550e+02	7.495	0.0746357829601832	1	Fev2018	Bradyrhizobium elkanii / Bradyrhizobium paxllaeri / Bradyrhizobium jicamae	400	100	99.75	LC515850.1 / CP042968.1 / MK817575.1		100
23c91c214884716d83389c67fa882640	13.94	2.232541e+02	7.803	0.0746357829601832	2	Fev2018	Bradyrhizobium elkanii / Bradyrhizobium paxllaeri / Bradyrhizobium jicamae	400	100	99.75	LC515850.1 / CP042968.1 / MK817575.1		100
465cde8b14d7fb865f06077b0fdbe5f8	38.1	4.108067e+02	8.682	0.0746357829601832	1	Fev2018	Bradyrhizobium elkanii / Bradyrhizobium paxllaeri / Bradyrhizobium jicamae	400	100	99.75	LC515850.1 / CP042968.1 / MK817575.1		100
643ea0cb5685a26c54ecb26371429281	36.42	3.998911e+02	8.643	0.0746357829601832	2	Fev2018	Bradyrhizobium sp.	400	100	100	JX095718.1		100
c683685705f979ddb2603f290b83a138	7.04	1.462731e+02	7.193	0.0759272833635275	1	Fev2018	Brevibacterium ravenspurgense	407	100	100	KT805269.1		100
2ca8402998458610e9fb3cef40e850f3	5.26	1.220507e+02	6.931	0.0858973328426687	1	Fev2018	Brevundimonas terrae	400	100	100	HF936858.1		100
16da7b8f66e537b17d5e24318ea9e743	4.99	1.180309e+02	6.883	0.0877937260621737	2	Fev2018	Brevundimonas diminuta	400	100	100	MF612166.1		100
790a468922f355b93610c2155ef2bd2a	31.83	3.689182e+02	8.527	0.0746357829601832	1	Fev2018	Uncultured Candidatus	400	100	99.5	KX971238.1		100
fcaf094ba54d6c2d97426715ebb9bdde	11	1.928085e+02	7.591	0.0746357829601832	1	Fev2018	Paracnuella aquatica	420	100	100	MF797952.1		100
c7b485d6ff235644d2b121a98029e9ee	9.4	1.750099e+02	7.451	0.0746357829601832	1	Fev2018	Uncultured Corynebacterium	407	100	100	KP304086.1		100
e2ae982abc87184aa8d6de467af46e44	10.7	1.895722e+02	7.567	0.0746357829601832	1	Fev2018	Corynebacterium imitans / Corynebacterium gottingense	406	100	100	LT906467.1 / NR_159075.1		100
a88e0f256979a97f8206fd6ca09c02f1	8.78	1.677615e+02	7.39	0.0746357829601832	1	Fev2018	Uncultured Craurococcus	400	100	95.77	MG858497.1		100
a2756aab45af091d518b2dd0d464a951	17.02	2.524720e+02	7.98	0.0746357829601832	10	Fev2018	Cutibacterium granulosum	406	100	100	MG597270.1		100
80f72bccd4485c2ff3694670b0ba49c9	7.56	1.529685e+02	7.257	0.0746357829601832	3	Fev2018	Cutibacterium granulosum	411	100	100	MG597270.1		100
4368e3d656effc8d9c0dd6c64f95c216	11.08	1.938496e+02	7.599	0.0746357829601832	2	Fev2018	Domibacillus indicus	425	100	100	KR085898.1		100
56e522a7b29c4006f75f32d9e69df229	16.65	1.026834e+02	6.682	0.0901486391673235	2	Fev2018	Domibacillus antri / Domibacillus epiphyticus	425	100	99.53	MG705913.1 / NR_157744.1		100
caa9fda45a843c9f44bcc99b9d49f4c2	4.41	1.092683e+02	6.772	0.0901486391673235	1	Fev2018	Domibacillus indicus	425	100	99.76	MT102284.1		100
9cf7120227a608e652cfa7981d5cd256	55.22	5.116271e+02	8.999	0.0746357829601832	1	Fev2018	Donghicola eburneus	400	100	100	HG315009.1		100
6415364f71d0e4bb70205205237bd398	17.93	2.606835e+02	8.026	0.0746357829601832	2	Fev2018	Escherichia coli / Shigella dysenteriae / Shigella flexneri	425	100	99.76	CP048605.1 / CP034935.1 / CP034931.1		100
1ce972ca6643f87028d1a51919f532d2	29.48	3.523267e+02	8.461	0.0746357829601832	1	Fev2018	Exiguobacterium acetylicum / Exiguobacterium indicum	425	100	100	MT078663.1 / LR736243.1		100
22dfc053ead0b1e70205809f8e388d7d	6.83	1.434434e+02	7.164	0.0759484685995483	1	Fev2018	Exiguobacterium acetylicum / Exiguobacterium indicum	425	100	100	MN650223.1 / MN784478.1		100
4ca86fcf1ecbf7b0ba20ea521dc07839	10.61	1.887028e+02	7.56	0.0746357829601832	3	Fev2018	Gardnerella vaginalis	407	100	100	KU726661.1		100
ccf439c2968c69a88e71fd069483f3df	14.3	2.268075e+02	7.825	0.0746357829601832	1	Fev2018	Parageobacillus thermantarcticus	426	100	100	NR_104806.1		100
ad4b7c22c61680172e0e7c0aa3d89cfd	6.96	1.451488e+02	7.181	0.0759272833635275	1	Fev2018	Uncultured Geobacillus	426	100	100	JN245664.1		100
8f602dc790c9270302b1c92a02932e6a	59.33	1.728468e+02	7.433	0.0746357829601832	7	Fev2018	Geodermatophilus africanus / Geodermatophilus obscurus	407	100	100	NR_108882.1 / NR_074530.1		100
8a3999d42a6d062cf7870f5fedaaf786	43.46	7.970695e+01	6.317	0.0901486391673235	6	Fev2018	Geodermatophilus siccatus	407	100	100	KU258217.1		100
5613161aa48b43685bab7608783fe9a4	7.25	1.489388e+02	7.219	0.0754685034520086	1	Fev2018	Uncultured Geodermatophilus	405	100	100	JQ401754.1		100
ff8e20b9ac4a7b9cdebdf7859d3326b0	3.7	9.776025e+01	6.611	0.0973325993550697	1	Fev2018	Glutamicibacter soli / Glutamicibacter protophormiae	405	100	100	MK253330.1 / MH978647.1		100
b3ffe99053937e0a3902e603de6931a0	24.4	1.319806e+02	7.044	0.0759484685995483	2	Fev2018	Uncultured Geodermatophilus	404	100	89.6	KY519509.1		100
d18cf7b29ff8234796cde8d44a156200	4.31	1.077991e+02	6.752	0.0901486391673235	1	Fev2018	Kocuria rosea / Kocuria dechangensis / Kocuria polaris	405	100	100	MG694488.1 / NR_137239.1 / KM186610.1		100
e2320daf6bdfc8de77ba7887dbbd244d	8.48	1.641698e+02	7.359	0.0746357829601832	1	Fev2018	Kurthia populi / Kurthia gibsonii	425	100	100	KM613133.2 / GU904703.1		100
9527531f040c2a5930c7a9dd616ee31b	23.98	3.111284e+02	8.281	0.0746357829601832	2	Fev2018	Uncultured Labrenzia	400	100	100	KF282378.1		100
37d193e2fdfc104459311979b415a241	23.96	9.495127e+01	6.569	0.0916849875183827	3	Fev2018	Uncultured Labrenzia	400	100	100	MN396143.1		100
9dff26151a1868393d3bd85a40c7caf1	54.15	5.057736e+02	8.982	0.0746357829601832	1	Fev2018	Uncultured Lachnospiraceae	400	100	100	MF265959.1		100
16d2c7457ce19991c1645f1c1746c2c3	7.99	1.583764e+02	7.307	0.0746357829601832	1	Fev2018	Uncultured Lautropia	425	100	100	LC359846.1		100
7bbf2ca20a702b7f7729c7bfe4ab3b8b	3.61	9.631407e+01	6.59	0.098705054170832	1	Fev2018	Leuconostoc citreum / Leuconostoc holzapfelii	425	100	100	MN994363.1 / LC519862.1		100
5ea1e612c1702f9c08b7a047ca1d4d9c	21.72	2.928644e+02	8.194	0.0746357829601832	2	Fev2018	Lysinibacillus sphaericus	425	100	100	MN606182.1		100
1b600404d85ae59df34ec7927327f0f7	5.7	1.281142e+02	7.001	0.0818512980921317	1	Fev2018	Microbacterium paraoxydans / Microbacterium testaceum / Microbacterium kyungheense	410	100	100	MK452785.1 / MT081268.1 / MK106298.1		100
a5dbbcf43b756847107b21bb082eed48	12.22	2.057830e+02	7.685	0.0746357829601832	1	Fev2018	Moraxella atlantae	424	100	100	AF005191.1		100
012297663b2c4896ba7cd67b6c6ef72e	7.8	1.560483e+02	7.286	0.0746357829601832	1	Fev2018	Neisseria oralis	425	100	100	KF733684.1		100
1abad8cc90da7f998d5f150a4a691bf8	60.05	5.372857e+02	9.07	0.0746357829601832	2	Fev2018	Neptunomonas concharum	425	100	100	HG315010.1		100
afa397685a36d18cee7b14cc5a079362	8.68	1.666289e+02	7.38	0.0746357829601832	1	Fev2018	Nocardioides oleivorans / Nocardioides hwasunensis / Nocardioides glacieisoli	405	100	100	MN421259.1 / LT978431.1 / MH930050.1		100
000f523c7e57fe22aa694807c17b9f88	13	2.138382e+02	7.74	0.0746357829601832	1	Fev2018	Paracoccus acridae / Paracoccus caeni / Paracoccus marinus	400	100	100	MG711815.1 / KT899850.1 / KJ574409.1		100
af74c4b1fdcce45a1ddf335a4d476b2c	10.67	1.894451e+02	7.566	0.0746357829601832	1	Fev2018	Uncultured Peredibacter	421	100	97.62	GU230405.1		100
1b857e44b2f0609a3e9a7a574cf93fe7	20.35	9.374191e+01	6.551	0.0944259719814946	2	Fev2018	Pseudomonas putida / Pseudomonas hunanensis / Pseudomonas aeruginosa	425	100	100	MT040053.1 / MT023391.1 /MN565979.1		100
023f66a70836a517af7559a66e67da4c	23.99	3.110754e+02	8.281	0.0746357829601832	2	Fev2018	Pseudomonas gessardii / Pseudomonas fluorescens / Pseudomonas cedrina	425	100	100	MN758764.1 / MN715320.1 / MK737341.1		100
872c35edd883ae793031be234fd2eddc	9.17	1.723204e+02	7.429	0.0746357829601832	1	Fev2018	Pseudomonas oleovorans / Pseudomonas pseudoalcaligenes / Pseudomonas songnenensis	425	100	100	LC508006.1 / MK235240.1 / MK033356.1		100
667f7b388df38d92b91ffac090c63d00	7.26	1.490424e+02	7.22	0.0754685034520086	2	Fev2018	Uncultured Pseudomonas	425	100	100	HM480223.1		100
e15e70b6498da82ecdb08f72b95804e6	8.78	1.679388e+02	7.392	0.0746357829601832	1	Fev2018	Reyranella	400	100	100	MG858375.1		100
5eb64e04d724b7cff6380914aaf5b9a7	16.57	2.482374e+02	7.956	0.0746357829601832	1	Fev2018	Rhizorhapis	400	100	99.75	KM180642.1		100
d5c19c17182e482fa9c838b2a3893ad6	5.13	1.200202e+02	6.907	0.0871840853211266	1	Fev2018	Roseomonas	400	100	99	FN995800.1		100
047e66b5ff1812854d3a7221c38805ca	4.56	1.116364e+02	6.803	0.0901486391673235	1	Fev2018	Rothia mucilaginosa	406	100	100	CP023510.1		100
4904deaed999c55f74f5232de6c9f65f	20.44	2.822731e+02	8.141	0.0746357829601832	1	Fev2018	Uncultured Rubellimicrobium	400	100	98.25	JF219813.1		100
6eedff602d19c12ae01a779b6d20f80f	12.35	2.072111e+02	7.695	0.0746357829601832	2	Fev2018	Uncultured Rubidimonas	420	100	98.33	KT977913.1		100
9b69e5b82bcf6f99e7c08664a329af1c	28.28	1.071277e+02	6.743	0.0877937260621737	3	Fev2018	Uncultured Rubrobacter	424	100	100	MN655140.1		100
215dea4c7a1652cbfefa7d5fc7541bb8	13.26	9.244450e+01	6.531	0.0973325993550697	2	Fev2018	Uncultured Rubrobacter	424	100	100	MN655039.1		100
5bf0edf9ec650907e4472e223e804cfb	7.57	1.531591e+02	7.259	0.0746357829601832	1	Fev2018	Uncultured Rubrobacter	424	100	100	EU052097.1		100
edbe2966cb7e79a8b884900091bc1902	6.71	1.421259e+02	7.151	0.0762067626350122	1	Fev2018	Uncultured Rubrobacter	424	100	100	MG392870.1		100
6a8f30b8f7381b1058e803b4d8e49c85	7.52	1.523533e+02	7.251	0.0746357829601832	1	Fev2018	Uncultured Shewanella	425	100	100	KY799990.1		100
d922747c9be2c056ea57aefd3fb9702b	42.38	4.377058e+02	8.774	0.0746357829601832	2	Fev2018	Solibacillus isronensis / Solibacillus silvestris	425	100	100	MH819719.1 / FN423774.1		100
0a409ddab88177c3d06fbacfded69c26	10.14	1.835669e+02	7.52	0.0746357829601832	4	Fev2018	Uncultured Sphingomonas	400	100	100	KJ633654.1		100
5ff9662665e378c550d6e808d643634a	12.23	2.059418e+02	7.686	0.0746357829601832	1	Fev2018	Uncultured Sphingomonas	400	100	100	MT107248.1		100
1cfc79c509bd2adcc131c6d81d5dd4d4	96.35	1.413461e+02	7.143	0.0746357829601832	2	Fev2018	Sphingomonas dokdonensis / Sphingomonas jeddahensis / Sphingomonas mucosissima	400	100	100	LR215169.1 / NR_158139.1 / KC788008.1		100
7781695bcaa3ef08e6ea3195c07574d2	8.13	1.600257e+02	7.322	0.0746357829601832	2	Fev2018	Spirochaeta sp.	425	100	96.71	AY337320.1		100
a76b5a8e75f80dac76c8243867046798	20.25	9.097734e+01	6.507	0.0970361413493741	2	Fev2018	Staphylococcus saprophyticus / Staphylococcus xylosus / Staphylococcus aureus	425	100	100	MK743982.1 / MN535880.1 / MK780055.1		100
5a7534d117fc8c89a2676a23bf834607	14.97	2.332739e+02	7.866	0.0746357829601832	2	Fev2018	uncultured Staphylococcus	425	100	100	MF400287.1		100
61670665dc5643752b1630f1996d0f7d	17.61	2.576790e+02	8.009	0.0746357829601832	2	Fev2018	Staphylococcus epidermidis	425	100	100	CP018842.1		100
b914a97969ad07e63ea338b224b86792	32.86	3.761123e+02	8.555	0.0746357829601832	1	Fev2018	Staphylococcus epidermidis	425	100	100	CP035643.1		100
7c43dfeafc1ca16f73b43fda139155c7	185.67	3.265244e+02	8.351	0.034465851415464	12	Fev2018	Stenotrophomonas maltophilia / [Pseudomonas] geniculata / Stenotrophomonas pavanii	425	100	100	MK543114.1 / MK542999.1 / MK542913.1		100
e3d7db2ddb9b5dc0833b8946a434772f	50.61	4.861202e+02	8.925	0.0746357829601832	2	Fev2018	Stenotrophomonas pavanii / Stenotrophomonas maltophilia / [Pseudomonas] hibiscicola	425	100	100	MT084594.1 / MT074668.1 / MN749914.1		100
6853a6db9fc3b455d8b0d842322fc7a4	24.74	3.169234e+02	8.308	0.0746357829601832	1	Fev2018	Stenotrophomonas rhizophila	425	100	100	KX082814.1		100
6c404006867576467f3124d125eec0c7	15.35	2.368468e+02	7.888	0.0746357829601832	1	Fev2018	Streptococcus salivarius	425	100	100	MN880148.1		100
5c0cb50200c8c6269f56aa22ef04cbd2	12.59	2.096513e+02	7.712	0.0746357829601832	2	Fev2018	Streptococcus thermophilus / Streptococcus salivarius	425	100	100	MT065883.1 / MN559932.1		100
d2321f41c44f3b3106160140e85e1a5d	11.45	1.977239e+02	7.627	0.0746357829601832	2	Fev2018	Uncultured Synechococcus	404	100	100	KJ562240.1		100
49a068f002b5f3a518510a60a1bc84bf	48.89	9.434516e+01	6.56	0.0901486391673235	4	Fev2018	Thalassobius sp.	400	100	100	DQ681190.1		100
3089d0bf30ee252dd12b75af80d05244	11.81	2.015243e+02	7.655	0.0746357829601832	2	Fev2018	Uncultured Thalassobius	400	100	100	MG875993.1		100
85b5679d9b19c51aca4c7a4d7d1fabf8	16.38	2.466450e+02	7.946	0.0746357829601832	2	Fev2018	Uncultured Vibrio	425	100	100	KT974425.1		100
45488f6b8af9da67b25c0a26f3c4f37b	6	1.323319e+02	7.048	0.0810676997398247	2	Fev2018	Uncultured Wenyingzhuangia	422	100	96.68	MH556228.1		100
0e5cb160c3cc649f9486754622e358aa	5.26	1.219173e+02	6.93	0.0858973328426687	1	Fev2018	Xanthobacter flavus / Aquabacter spiritensis / Xanthobacter autotrophicus	400	100	100	MN636487.1 / MK318603.1 / LC027550.1		100
b83860c877e06770008d38afed444081	374.08	3.610915e+03	11.818	0.0020584000383546	14	Nov2018	Uncultured Acidibacter	425	100	100	MH525835.1		100
df34d84895c923a953308a6bf38b2c4b	35.35	2.805819e+02	8.132	0.0861930582805218	5	Nov2018	Uncultured Acinetobacter	426	100	100	KC286768.1		100
2457d901a33cb4021c16b35b86adef85	27.77	1.805976e+02	7.497	0.0961933209866262	1	Nov2018	Acinetobacter johnsonii	426	100	100	CP037424.1		100
9c2e00d2d4c0b1cffc8040b949e065c0	117.57	1.195353e+03	10.223	0.025457966454757	1	Nov2018	Acinetobacter johnsonii / Acinetobacter lwoffii	426	100	100	MN733098.1 / LT899953.1		100
83c3d8499ca43609af1f24e81e3fcb9b	106.43	3.495543e+02	8.449	0.0762055124099558	1	Nov2018	Acinetobacter johnsonii	426	100	100	KF160522.1		100
b02ad71d28f41e7088b1b1888664708c	105.39	3.479459e+02	8.443	0.0762055124099558	4	Nov2018	Acinetobacter oryzae / Acinetobacter johnsonii / Acinetobacter haemolyticus	426	100	100	MN704476.1 / MN006563.1 / MG685684.1		100
7e2d8e69481c17e60e6276d8d21d91a1	56.07	2.573442e+02	8.008	0.0930186458267571	1	Nov2018	Acinetobacter johnsonii / Acinetobacter haemolyticus	426	100	100	MN709201.1 / KT767823.1		100
65b1546e67ca7540d2a3c6db60498a88	43.07	2.255153e+02	7.817	0.0961933209866262	3	Nov2018	Uncultured Algitalea	420	100	100	KF786613.1		100
edc1ee7e63b5c79b3e8dc1f9fc743636	32.77	1.966054e+02	7.619	0.0961933209866262	1	Nov2018	Anaerococcus nagyae	398	100	100	NR_146835.1		100
c6c6f2765e7d4e408f61200b486e6fa5	14.85	1.301945e+02	7.025	0.0967252353638684	1	Nov2018	Uncultured Aquabacterium	425	100	100	KM153303.1		100
8e81a0ff8c094e80f7d62a32c10e2fde	37.53	2.105468e+02	7.718	0.0961933209866262	2	Nov2018	Uncultured Arcobacter	400	100	99.5	GU319311.1		100
f7333b71fd2d49f42ee6e2e1d2b096c1	22.8	1.630303e+02	7.349	0.0961933209866262	2	Nov2018	Uncultured Arcobacter	400	100	100	HM591469.1		100
bdd61983bdd6ff21f365ca9ea5bcccd4	70.51	2.875050e+02	8.167	0.0871263301095129	1	Nov2018	Uncultured Bacteroides	420	100	98.33	HQ788839.1		100
def07f0d76c6e2ff2ddecdeebd2df00b	16.86	1.391428e+02	7.12	0.0961933209866262	1	Nov2018	Uncultured Bacteroides	421	100	98.82	JF692495.1		100
8639c6691b33d06b543a21ce4ab9993a	15.67	1.338884e+02	7.065	0.0961933209866262	1	Nov2018	Bacteroides vulgatus	420	100	100	CP043529.1		100
1aa08c73350b8d9ceb411d451bba5011	14.87	1.302505e+02	7.025	0.0967252353638684	2	Nov2018	Paraburkholderia fungorum	425	100	100	MN437584.1		100
75f92c9fd26c3c8c148b70dfcb9a805f	435.01	6.349014e+02	9.31	0.0500789025646538	2	Nov2018	Citrobacter freundii / Salmonella enterica subsp. enterica serovar Enteritidis / Citrobacter pasteurii	425	100	100	CP047307.1 / MH352205.1 / MH044663.1		100
55b5883ad8085e40419a5b53c2bdf1f4	38.9	2.144227e+02	7.744	0.0961933209866262	1	Nov2018	Citrobacter freundii / Citrobacter werkmanii / Klebsiella sp.	425	100	100	CP048382.1 / CP024675.1 / CP047604.1		100
5947f0269e75cbc0a085e1e5da1a490e	16.03	1.355018e+02	7.082	0.0961933209866262	1	Nov2018	Citrobacter amalonaticus / Citrobacter freundii / Citrobacter farmeri	425	100	100	MN865865.1 / CP025757.1 / CP022695.1		100
9b5c610a1d40aa7d6988cc7a652df81c	32.96	1.971250e+02	7.623	0.0961933209866262	1	Nov2018	Cloacibacterium normanense	420	100	100	MK294295.1		100
a92d6ad4c0f2c8b8670d1ac3a9f17e2f	15.65	1.338317e+02	7.064	0.0961933209866262	1	Nov2018	Uncultured Craurococcus	400	100	98.48	KT792501.1		100
ba29c7cb5802d18948a44281d6b3920b	18.52	1.461965e+02	7.192	0.0961933209866262	2	Nov2018	Desulfoplanes formicivorans	426	100	98.36	NR_135886.1		100
5dc4311410bc6e63c67c7ab474e6ef55	24.78	1.703195e+02	7.412	0.0961933209866262	1	Nov2018	Domibacillus indicus	425	100	99.76	MT102284.1		100
9e421ad4fa3bd083c209b7b44992c4d0	114.82	7.296097e+02	9.511	0.0417132485752516	4	Nov2018	Enterobacter hormaechei / Enterobacter cloacae / Enterobacter asburiae	425	100	100	CP049046.1 / MN181061.1 / CP046618.1		99.76
910aee93b4b85c535710182ee3826b80	66.13	2.788281e+02	8.123	0.0871263301095129	1	Nov2018	Enterococcus faecium / Enterococcus durans / Enterococcus hirae	425	100	100	MT109247.1 / MT032375.1 / MT023666.1		99.76
59cb5cb852f148dde329de83ca2603a4	2338.3	1.066647e+03	10.059	0.0369977151502088	3	Nov2018	Shigella flexneri / Escherichia coli / Shigella sonnei	425	100	100	CP034931.1 / CP041416.1 / CP046286.1		99.76
edbfa2d31728c53735e8e96f006d93c9	109.84	3.545702e+02	8.47	0.0762055124099558	2	Nov2018	Fusobacterium sp.	403	100	100	KU043524.1		99.76
f92e11883edb0ab34e15d217f7719d21	27.88	1.809981e+02	7.5	0.0961933209866262	1	Nov2018	Uncultured Geodermatophilus	405	100	100	JF832300.1		99.75
37eade1a1ff0ffb8929711abbea09b53	17.22	1.407617e+02	7.137	0.0961933209866262	1	Nov2018	Uncultured Geodermatophilus	407	100	99.75	MN655336.1		99.75
9ffdfbd8515ab3817c2b18623a41b873	110.05	3.548875e+02	8.471	0.0762055124099558	3	Nov2018	Hydrocarboniphaga effusa	424	100	100	NR_029102.1		99.75
22c0db46440d6d45a80293def0a528fe	135.58	3.905864e+02	8.609	0.0762055124099558	3	Nov2018	Uncultured Hyphomicrobium	400	100	100	LT840694.1		99.75
8064114c12bb5cdbd2847edca44eb1aa	23.87	1.669513e+02	7.383	0.0961933209866262	1	Nov2018	Kosakonia cowanii / Enterobacter cloacae / Atlantibacter hermannii	425	100	100	MN327618.1 / MK575033.1 / MK883098.1		99.75
8625d633da5f1bb47d2de8786bd86430	33.11	1.975919e+02	7.626	0.0961933209866262	1	Nov2018	Clostridium sp.	400	100	100	LR031294.1		99.75
503ad77d1349511de9d9b9a08b9d29e3	42.17	2.233286e+02	7.803	0.0961933209866262	1	Nov2018	Uncultured Lactococcus	425	100	100	JN211208.1		99.75
e229ff34818d4c8e33d40fc61651bb0d	19.09	1.485240e+02	7.215	0.0961933209866262	3	Nov2018	Uncultured Leucothrix	427	100	96.51	MH594576.1		99.75
dbb14b13f8a2cf541732f8cbd60bbc54	30.74	1.902453e+02	7.572	0.0961933209866262	2	Nov2018	Lysinibacillus macroides / Lysinibacillus pakistanensis / Lysinibacillus xylanilyticus	425	100	100	MT073990.1 / MT071723.1 / MN907655.1		99.75
9af88222288c7720f724efa6d038794b	16.61	1.379983e+02	7.109	0.0961933209866262	3	Nov2018	Maribacter sp.	420	100	100	JX854080.1		99.75
ac45cc8491e07e35ae144a4ad9d763cc	44.35	3.296382e+02	8.365	0.0762055124099558	4	Nov2018	Uncultured Marinobacterium	425	100	100	MG432865.1		99.53
27592ab61f4cdfc161ce12bd5154ad76	44.4	4.809031e+02	8.91	0.0500789025646538	5	Nov2018	Mesorhizobium huakuii / Mesorhizobium silamurunense / Mesorhizobium japonicum	400	100	100	MN841796.1 / MN841795.1 / CP033366.1		99.53
ee5a986728e9a26165ec979ae976fffc	76.5	5.438374e+02	9.087	0.0500789025646538	4	Nov2018	Methylibium petroleiphilum	425	100	100	KP099963.1		99.53
1c28e3f4a8605b2923d8f2b541d85c5e	32.33	1.952403e+02	7.609	0.0961933209866262	3	Nov2018	Uncultured Methylobacterium	400	100	100	FN995721.1		99.5
952e7f5e9f6da721e3ffdc63d7a2e942	16.63	1.381729e+02	7.11	0.0961933209866262	1	Nov2018	Mycobacterium sp.	405	100	100	EU619848.1		99.5
4a416cf2aa0e27c001cb68e6a5576e23	21.2	1.895449e+02	7.566	0.0961933209866262	4	Nov2018	Uncultured Pajaroellobacter	424	100	100	KX284677.1		99.02
5699406a563967ce1590f0bb9f71c41b	27.77	1.805575e+02	7.496	0.0961933209866262	3	Nov2018	Pandoraea sputorum	425	100	100	MN177229.1		99
22462bcab63b83b12dfc405a5ed8820f	88.99	3.214125e+02	8.328	0.0821933726342232	2	Nov2018	Paraclostridium benzoelyticum / Paraclostridium bifermentans / Clostridium sulfidigenes	399	100	100	MN999977.1 / MN758863.1 / MF967245.1		98.82
be1846850f8c69efff54b58599f8aff4	25.81	1.739392e+02	7.442	0.0961933209866262	1	Nov2018	Pelomonas saccharophila	425	100	100	NR_114189.1		98.59
37e39267e68f8fcd4e7a08fa07655ea5	16.33	1.368621e+02	7.097	0.0961933209866262	1	Nov2018	Uncultured Pseudonocardia	408	100	99.02	MN655182.1		98.48
8bfc38be2dcdd200293a65a33d111a92	17.71	1.427520e+02	7.157	0.0961933209866262	2	Nov2018	Pseudoruegeria sp.	400	100	100	MK737664.1		98.36
56033fd1060acd41cafbadc45d41bf7d	18.52	1.462435e+02	7.192	0.0961933209866262	2	Nov2018	Reinekea sp.	425	100	96.71	MK235142.1		98.33
78af741e7033fe27ea7734e9928ed697	22.37	1.614392e+02	7.335	0.0961933209866262	2	Nov2018	Uncultured Schizothrix	401	100	100	MF102070.1		98.33
40904903e56cbaeec57054e8cf56334e	22.97	1.636587e+02	7.355	0.0961933209866262	2	Nov2018	Uncultured Schizothrix	402	100	100	KC917643.1		98.25
13fb6f78d3f0c5325b2745c8c4dbc559	1921.13	1.017113e+03	9.99	0.0369977151502088	1	Nov2018	Serratia marcescens / Serratia nematodiphila	425	100	100	MT101739.1 / MT071388.1		97.62
d3af794160ac3dbd379c7c9a02b26f4e	560.71	6.965709e+02	9.444	0.0500789025646538	1	Nov2018	Serratia marcescens / Serratia nematodiphila	425	100	100	MK743984.1 / MN988858.1		96.71
af64bb7ee604c2f639e9b202ee8507b4	44.05	2.280766e+02	7.833	0.0961933209866262	2	Nov2018	Shewanella sp.	425	100	98.59	JF825445.1		96.71
7298efd55f4996084cfc8c05b4534faa	16.39	1.370661e+02	7.099	0.0961933209866262	1	Nov2018	Sphingomonas sp.	400	100	100	KF777620.1		96.68
e926204a3892c4cae8561c1d0ed29320	1084.76	1.250317e+02	6.966	0.025457966454757	17	Nov2018	Staphylococcus aureus / Staphylococcus epidermidis / Staphylococcus caprae	425	100	100	MN524176.1 / CP035643.1 / MT071654.1		96.51
76e72d858816572f535b6f50a10f4073	26.32	1.756586e+02	7.457	0.0961933209866262	1	Nov2018	Uncultured Subdoligranulum	400	100	100	LR640650.1		96.25
ba0f690a57a41da4bf9d8849c60bca79	13.96	1.258370e+02	6.975	0.0996990085270105	2	Nov2018	Uncultured Thalassobius	400	100	100	JQ179471.1		95.77
66bae83cb4d061ff4534c30d58e0c5b4	16.26	1.364672e+02	7.092	0.0961933209866262	1	Nov2018	Vibrio sp.	425	100	96.25	AY136129.1		89.6
