# Supplementary material for: Looking for Pathogens in Dust from North Africa Arriving in the French West Indies Using Metabarcoding and Cultivable Analysis
Source: Microorganisms. 2024 Oct 21;12(10):2111. doi: 10.3390/microorganisms12102111 (PMC11510511; doi:10.3390/microorganisms12102111)
Supplement: Supplementary file 1 [file microorganisms-12-02111-s001.zip › table S4.xlsx]

## Sheet: Significant_fevr2018_Dust_vs_fe
Id	Dataset	baseMean	FoldChange	log2FoldChange	pvalue_adjusted
Hymenoptera	February2018	3102.4	284.494	8.152	0.0348641
Cyclidium	February2018	285.6	492.234	8.943	0.0260629
Aplanochytrium	February2018	137.08	114.611	6.841	0.0698317
Panus	February2018	75.3	310.978	8.281	0.0348641
Graphium	February2018	56.79	276.558	8.111	0.0348641
Jaminaea	February2018	26.63	196.298	7.617	0.0528644
Arcocellulus	February2018	24.05	186.938	7.546	0.0528644
Physalacria	February2018	9.56	117.419	6.876	0.0701957
Candida-Lodderomyces_clade	November2018	1632.93	189.339	7.565	0.022256
Vermamoeba	November2018	404.92	164.957	7.366	0.0586382
Naegleria	November2018	50.83	103.386	6.692	0.0891474
Terebellida	November2018	48.05	101.531	6.666	0.0891474
Hemimycena	November2018	42.02	97.1574	6.602	0.0891474
Olpidium	November2018	36.26	92.4004	6.53	0.0891474
