# Supplementary material for: Looking for Pathogens in Dust from North Africa Arriving in the French West Indies Using Metabarcoding and Cultivable Analysis
Source: Microorganisms. 2024 Oct 21;12(10):2111. doi: 10.3390/microorganisms12102111 (PMC11510511; doi:10.3390/microorganisms12102111)
Supplement: Supplementary file 1 [file microorganisms-12-02111-s001.zip › table S5.xlsx]

## Sheet: Feuille1
ASV ID	baseMean	FoldChange	Log2 Fold Change	pvalue_adjusted	Dataset	Blast N	query lenght	query cover	Identity %	Accession number
5918db32cbe915a7d7028c8988ddffd5	163.48	5.424454e+02	9.083	0.0228510354497745	Fev2018	Agaricus arvensis / Agaricus semotus / Agaricus blazei	240	100	99.58	AJ012396.1 / AJ012395.1 / AJ012401.1
a190d98cefe0a5a7b2dc41992b6fafcc	52.76	1.078617e+02	6.753	0.0592329831395277	Fev2018	Agaricus bisporus / Agaricus bitorquis	240	100	100	CP039874.1 / AJ012393.1
78e8b3a599a9614ed279f853b7a243bd	137.08	1.470236e+02	7.2	0.0510901062838238	Fev2018	Aplanochytrium sp.	240	100	100	FJ799799.1
c09943efc35573b3488aaee65f01756b	24.05	2.244153e+02	7.81	0.0412201730174876	Fev2018	Arcocellulus cornucervis / Minutocellus polymorphus /	240	100	100	KU561192.1 / MF001988.1
7ce0080cd43202f04d1d99f735270fb0	8.96	1.322217e+02	7.047	0.0590428304873439	Fev2018	Cladosporium cladosporioides / Cladosporium magnoliigena / Ustilaginoidea virens	240	100	99.58	MT005431.1 / NG_065790.1 / MH780738.1
14da8f4c82d97978cf183ec6ca3289a3	263.32	6.468927e+02	9.337	0.0228510354497745	Fev2018	Cyclidium glaucoma	240	100	100	EU032356.1
479080cf7daf37ec2879e6595aa482e6	22.28	2.156759e+02	7.753	0.0412201730174876	Fev2018	Cyclidium glaucoma	240	100	99.58	EU032356.1
9eba10b6b5d427d84e1d870ae14c3608	88.91	4.211219e+02	8.718	0.0228510354497745	Fev2018	Culiseta morsitans	240	100	97.93	AY988451.1
82085a031e76f8b88947b3ea6f27bf99	56.79	3.433730e+02	8.424	0.0228510354497745	Fev2018	Graphium scolytodis / Graphium penicillioides / Graphium euwallaceae	240	100	100	NG_064880.1 / NG_061012.1 / KM385421.1
629842f814db33f2dfa0d21f733bb3ff	3102.4	3.454927e+02	8.433	0.0228510354497745	Fev2018	Encarsia smithi	240	100	99.58	JN623097.1
5b0a7fb5a6d22d31f9b4baf068048fc4	26.63	2.365313e+02	7.886	0.0412201730174876	Fev2018	Jaminaea lanaiensis	240	100	100	KP322964.1
78a190ff44456ceb8b4a53dbe4781af2	83.45	4.094784e+02	8.678	0.0228510354497745	Fev2018	Malassezia caprae / Malassezia dermatis / Malassezia sympodialis	240	100	100	NG_063001.1 / NG_063000.1 / LT671825.1
ea1b0413f97a4102dddc1859e6320390	7.69	1.215352e+02	6.925	0.0590428304873439	Fev2018	NA	240	100	100	NA
05757f317015ce51a712523c5cd0f3ac	75.3	3.910716e+02	8.611	0.0228510354497745	Fev2018	Lentinus strigosus / Panus rudis	240	100	100	KY418956.1 / AF026569.1
3f21f26df3264aab421ca8ea1be50e5a	9.56	1.370294e+02	7.098	0.0590428304873439	Fev2018	Physalacria bambusae / Physalacria maipoensis	240	100	100	AY705953.1 / AF426953.1
fece774441dedec2f8c9be5ebbb4816a	69.64	6.949946e+01	6.119	0.0899336027793131	Fev2018	Symmetrospora symmetrica / Symmetrospora marina / Symmetrospora pseudomarina	240	100	100	NG_065607.1 / NG_065496.1 / KJ701218.1
bffd1ac18307db9f156e5ac50f801aae	5.2	9.755209e+01	6.608	0.0725233925877076	Fev2018	Trechispora alnicola	240	100	99.17	AY657012.1
767291072f6db2a318051d29b48041da	1342.41	2.596765e+02	8.021	0.0481788889768544	Nov2018	Candida orthopsilosis / Candida parapsilosis	240	100	100	MN268777.1 / AY497737.1
496a6add36994c2719c67fe8aedf3d7a	110.93	1.642356e+02	7.36	0.0557515224004596	Nov2018	Paracercomonas crassicauda	240	100	99.58	FJ790725.1
7b32806b617ae7fed68162b734e071cc	42.02	1.183862e+02	6.887	0.0753805036880346	Nov2018	Hemimycena gracilis	240	100	99.58	DQ440644.1
a0253eb6e6295656c3a12f082588143a	215.48	1.960471e+02	7.615	0.0506031708884552	Nov2018	Monadenia fidelis / Bradybaena similaris / Satsuma japonica	240	100	99.17	MN022711.1 / MN022710.1 / MN022708.1
f1518b949732f9c357e367fff73c2297	20.44	8.887753e+01	6.474	0.0930540710524008	Nov2018	Lissachatina fulica / Parreysia favidens	240	100	97.08	MN022692.1 / MH393228.1
7f031822349ed15101119d373ad59444	16.56	8.128435e+01	6.345	0.0996520266887169	Nov2018	Lissachatina fulica / Parreysia favidens	240	100	95.42	MN022692.1 / MH393228.1
5f9ffae3a24e67f2dbeb148f9e806593	44.15	1.205975e+02	6.914	0.0753805036880346	Nov2018	Naegleria australiensis	240	100	100	AY321362.1
95a6beec4221aebe843855512c511418	16.17	8.042582e+01	6.33	0.0996520266887169	Nov2018	Uncultured fungus	240	100	96.25	AB534485.1
fcd73952e5b471acad62fbc0ddb7e605	118.45	1.674380e+02	7.387	0.0557515224004596	Nov2018	Vermiliopsis infundibulum	240	100	97.92	DQ140411.1
18c8bfb69663624f488bb851c70c3a35	48.05	1.243927e+02	6.959	0.0753805036880346	Nov2018	Terebella lapidaria / Amphitrite cirrata	240	100	97.92	MG550278.1 / MK922007.1
819e6b27d1da1a4ecd501c2d49584b39	404.92	2.232930e+02	7.803	0.0481788889768544	Nov2018	Vermamoeba vermiformis	240	100	100	KP792390.1
5b85a02941bc3187d7841cde7c800bf4	58.14	1.331506e+02	7.057	0.0737175201888691	Nov2018	Wallemia peruviensis	240	100	99.56	KY751342.1
